# Supplementary material for: Modulation of Gut Microbiota by Lactobacillus casei Fermented Raspberry Juice In Vitro and In Vivo
Source: Foods. 2021 Dec 8;10(12):3055. doi: 10.3390/foods10123055 (PMC8702086; doi:10.3390/foods10123055)
Supplement: Supplementary file 1 [file foods-10-03055-s001.zip]

Archive with 1 entries (1 files):
- foods-1467680-supplementary.pdf
